# Supplementary material for: Anticonvulsant Potential and Toxicological Profile of Verbesina persicifolia Leaf Extracts: Evaluation in Zebrafish Seizure and Artemia salina Toxicity Models
Source: Plants (Basel). 2025 Apr 1;14(7):1078. doi: 10.3390/plants14071078 (PMC11991391; doi:10.3390/plants14071078)
Supplement: Supplementary file 1 [file plants-14-01078-s001.zip]

Archive with 1 entries (1 files):
- plants-3514534-supplementary.pdf
